# Supplementary material for: Impact of Social Interaction on Customer Engagement in China’s Social Commerce—A Moderated Chain Mediation Model
Source: Behav Sci (Basel). 2023 Jun 28;13(7):541. doi: 10.3390/bs13070541 (PMC10376239; doi:10.3390/bs13070541)
Supplement: Supplementary file 1 [file behavsci-13-00541-s001.zip]

Archive with 1 entries (1 files):
- behavsci-2409770-supplementary.pdf
